# Supplementary material for: Vibrational Spectroscopy Combined with Chemometrics as Tool for Discriminating Organic vs. Conventional Culture Systems for Red Grape Extracts
Source: Foods. 2021 Aug 11;10(8):1856. doi: 10.3390/foods10081856 (PMC8393556; doi:10.3390/foods10081856)
Supplement: Supplementary file 1 [file foods-10-01856-s001.zip]

Archive with 1 entries (1 files):
- foods-1284896-SI.pdf
